# Supplementary material for: Integrative Transcriptomic Analysis Identifies Shared Immune–Fibrotic Transcriptional Programs Across Crohn’s Disease and Idiopathic Pulmonary Fibrosis
Source: Int J Mol Sci. 2026 May 15;27(10):4428. doi: 10.3390/ijms27104428 (PMC13207281; doi:10.3390/ijms27104428)
Supplement: Supplementary file 1 [file ijms-27-04428-s001.zip]

Archive with 1 entries (1 files):
- ijms-4252510-supplementary.pdf
